# Supplementary material for: Antimicrobial Efficacy of 7-Hydroxyflavone Derived from Amycolatopsis sp. HSN-02 and Its Biocontrol Potential on Cercospora Leaf Spot Disease in Tomato Plants
Source: Antibiotics (Basel). 2023 Jul 11;12(7):1175. doi: 10.3390/antibiotics12071175 (PMC10376496; doi:10.3390/antibiotics12071175)
Supplement: Supplementary file 1 [file antibiotics-12-01175-s001.zip]

Archive with 1 entries (1 files):
- antibiotics-2427169-supplementary.pdf
